# Supplementary material for: Efficacy of Artificial Intelligence-Assisted Discrimination of Oral Cancerous Lesions from Normal Mucosa Based on the Oral Mucosal Image: A Systematic Review and Meta-Analysis
Source: Cancers (Basel). 2022 Jul 19;14(14):3499. doi: 10.3390/cancers14143499 (PMC9320189; doi:10.3390/cancers14143499)
Supplement: Supplementary file 1 [file cancers-14-03499-s001.zip › cancers-1816023-Supplementary.xlsx]

## Sheet: Oral cancer AI 
id	year	Design	Number	Age	Sex	Nation	algorithm	g	Method	g1	Clinical vs experimental	Pathology (SLN)	g2	standard	Reference Test ND or FU	Lesion	TP	FN	FP	TN
Nayak 2006	2006	Prospective	43	61 6 +- 10.5	NA	India	artificial neural network	AI	Autofluorescence	Autofluorescence	ex vivo	OC	Only OC		biopsy	oral	35	2	0	46
Warin 2021 (DenseNet121)	2021	retrospective	NA	NA	NA	Thailand	convolutional neural network (DenseNet121)	AI	photographic image	photo	ex vivo	OC	Only OC		biopsy	oral	240	5	0	245
Warin 2021 (faster R-CNN)	2021	retrospective	NA	NA	NA	Thailand	convolutional neural network (faster R-CNN)	AI	photographic image	photo	ex vivo	OC	Only OC		biopsy	oral	201	44	61	184
Yang 2021	2021	Prospective clinical study	19	62 [37?73]	10/9.	China	artificial neural network	AI	optical coherence tomography	OCT	ex vivo	OC	Only OC		biopsy	oral	416	8	5	517
Tanriver 2021	2021	Prospective	NA	NA	NA	Turkey	convolutional neural network	AI	photographic image	photo	ex vivo	OC	Only OC		biopsy	oral	14	3	0	52
Duran-Sierra 2021 (spectral)	2021	Prospective	34	NA	NA	USA	machine-learning (SVM) spectral	AI	Autofluorescence	Autofluorescence	ex vivo	OC	Only OC		biopsy	oral	25	6	12	25
Duran-Sierra 2021 (time resolved)	2021	Prospective	34	NA	NA	USA	machine-learning (QDA) time resolved	AI	Autofluorescence	Autofluorescence		OC	Only OC		biopsy	oral	26	3	15	24
Duran-Sierra 2021 (combination)	2021	Prospective	34	NA	NA	USA	machine-learning (SVM QDA)	AI	Autofluorescence	Autofluorescence		OC	Only OC		biopsy	oral	27	2	14	25
James 2021	2021	Prospective	NA	NA	NA	India	artificial neural network DensNet-201-SVM	AI	optical coherence tomography	OCT		OC OSCC Vs Dysplasia/Benign/Normal	Only OC		biopsy	oral	43	7	42	179
Yuan 2022	2022	Prospective	25	NA	NA	China	convolutional neural network	AI	optical coherence tomography	OCT		OC	Only OC	Diagnosing standards	biopsy	oral	132	12	9	111
Nayak 2006	2006	Prospective	43	61 6 +- 10.5	NA	India	artificial neural network	AI	Autofluorescence	Autofluorescence	ex vivo	OPML + OC	Including OPML		biopsy	oral	39	2	0	40
Song 2018	2018	Prospective	190	NA	NA	USA	convolutional neural network	AI	Autofluorescence	Autofluorescence	ex vivo	OPML + OC	Including OPML		biopsy	oral	71	13	10	76
Heidari 2018	2018	Prospective clinical study	30	NA	17/13,	India	computed image processing technique	AI	optical coherence tomography	OCT	in vivo	OPML + OC	Including OPML	two-step decision (non-malignant (normal and dysplastic) vs malignant through a comparison of optical tissue stratification, the “non-malignant” group was broken down into characterization as either “healthy” or “dysplastic” by observing changes in the deviation of the identified basement membrane at the epithelium- lamina propria junction)	biopsy	oral	9	1	0	20
Fu 2020 (Internal validation)	2020	retrospective	NA	58 (26_x0001_89)	NA	China	convolutional neural network	AI	photographic image	photo	ex vivo	OPML + OC	Including OPML		biopsy	oral	170	9	25	197
Fu 2020 (Exteranl validation)	2020	retrospective	NA	58 (26_x0001_89)	NA	China	convolutional neural network	AI	photographic image	photo	ex vivo	OPML + OC	Including OPML		biopsy	oral	138	16	48	200
Yang 2021	2021	Prospective clinical study	19	62 [37?73]	10/9.	China	artificial neural network	AI	optical coherence tomography	OCT	ex vivo	OPML + OC	Including OPML		biopsy	oral	608	10	6	322
Jubair 2021 (EfficientNet-B0)	2021	Prospective	NA	NA	NA	Jordan	convolutional neural network (EfficientNet-B0)	AI	photographic image	photo	ex vivo	OPML + OC	Including OPML		biopsy	oral	205	31	74	406
Jubair 2021 (VGG19)	2021	Prospective	NA	NA	NA	Jordan	convolutional neural network (VGG19)	AI	photographic image	photo	ex vivo	OPML + OC	Including OPML		biopsy	oral	204	32	89	391
Jubair 2021 (ResNet101)	2021	Prospective	NA	NA	NA	Jordan	convolutional neural network (ResNet101)	AI	photographic image	photo	ex vivo	OPML + OC	Including OPML		biopsy	oral	198	38	75	405
Tanriver 2021	2021	Prospective	NA	NA	NA	Turkey	convolutional neural network	AI	photographic image	photo	ex vivo	OPML + OC	Including OPML		biopsy	oral	37	3	4	25
Lin 20201	2021	retrospective	NA	NA	NA	China	convolutional neural network	AI	photographic image	photo	ex vivo	OPML + OC	Including OPML		biopsy	oral	142	19	11	293
Duran-Sierra 2021 (spectral)	2021	Prospective	34	NA	NA	USA	machine-learning (SVM) spectral	AI	Autofluorescence	Autofluorescence	ex vivo	OPML + OC	Including OPML		biopsy	oral	28	6	9	25
Duran-Sierra 2021 (time resolved)	2021	Prospective	34	NA	NA	USA	machine-learning (QDA) time resolved	AI	Autofluorescence	Autofluorescence		OPML + OC	Including OPML		biopsy	oral	31	3	10	24
Duran-Sierra 2021 (combination)	2021	Prospective	34	NA	NA	USA	machine-learning (SVM QDA)	AI	Autofluorescence	Autofluorescence		OPML + OC	Including OPML		biopsy	oral	32	2	9	25
Song 2021 (validation)	2021	Prospective	5025	NA	NA	India	convolutional neural network (validation)	AI	Autofluorescence	Autofluorescence		OPML + OC	Including OPML		biopsy	oral	3358	593	207	1171
Song 2021 (standardalone)	2021	Prospective	5025	NA	NA	India	convolutional neural network (standardalone)	AI	Autofluorescence	Autofluorescence		OPML + OC	Including OPML		biopsy	oral	365	97	76	344
James 2021	2021	Prospective	NA	NA	NA	India	artificial neural network DensNet-201-SVM	AI	optical coherence tomography	OCT		OPML dysplasia vs Benign/Normal	Including OPML		biopsy	oral	81	16	13	101
Warin 2022 (DenseNet-121)	2022	Prospective	NA	NA	NA	Thailand	convolutional neural network (DenseNet-121)	AI	photographic image	photo		OPML	Including OPML		biopsy	oral	60	0	6	54
Warin 2022 (ResNet-50)	2022	Prospective	NA	NA	NA	Thailand	convolutional neural network (ResNet-50)	AI	photographic image	photo		OPML	Including OPML		biopsy	oral	58	2	5	55
